# Supplementary material for: ST6GalNAc-I regulates tumor cell sialylation via NECTIN2/MUC5AC-mediated immunosuppression and angiogenesis in non–small cell lung cancer
Source: J Clin Invest. 2025 May 15;135(10):e186863. doi: 10.1172/JCI186863 (PMC12077904; doi:10.1172/JCI186863)
Supplement: Supporting data values [file jci-135-186863-s048.xlsx]

## Sheet: Fig 1B
	SNA	Normal	KA	KPA
		H-score
		0	20	120
		10	30	75
		0	15	100

## Sheet: Fig 2D
	Nectin2 H-score
	Tumor	Adjacent normal
	0	0
	60	15
	60	15
	60	15
	20	0
	100	0
	75	0
	75	0
	75	0
	50	0
	40	0
	30	0
	120	0
	75	0
	30	0
	100	0
	100	0
	40	0
	40	0
	160	15
	70	0
	60	15
	0	0
	0	0
	45	0
	30	0
	30	0
	50	0
	50	0
	50	0
	30	0
	60	0
	60	0
	60	0
	0	0
	0	0
	0	0
	25	0

## Sheet: Fig 2F
	Ctrl			ST6GalNAc-I KO
STn	51.122	56.2	62.9	34.849	38.45	28.56
Nectin2	90.153	79.35	85.33	39.214	34.23	30.71

## Sheet: Fig 3C
		A549 ST6GalNAc-I KO			A549 ST6GalNAc-I KO + T cells			A549 Ctrl			A549 Ctrl + T cells
	0	1	1	1	1	1	1	1	1	1	1	1	1
	3	0.869983	1.05124	1.17174	1.49748	1.54141	1.69068	0.650748	0.626584	0.608508	0.772482	0.869607	0.837699
	6	0.83144	1.00687	1.26499	1.95675	2.00147	2.23123	0.517041	0.539593	0.527392	0.690339	0.827826	0.754974
	9	0.784195	0.931397	1.26112	2.30042	2.19293	2.36324	0.463246	0.474625	0.487097	0.661485	0.770346	0.650119
	12	0.756082	0.922742	1.16733	2.03899	2.05487	2.18178	0.445876	0.437216	0.436744	0.617789	0.724297	0.598364
	15	0.776429	0.89274	1.07754	1.77053	1.82562	1.94995	0.373318	0.399333	0.396922	0.573585	0.668511	0.587332
	18	0.762572	0.857483	1.05344	1.58904	1.60411	1.7192	0.385995	0.378884	0.366025	0.544291	0.631167	0.559115

## Sheet: Fig 3E
		- T cells			+ T cells
	A549 Ctrl	11.6335	12.4926	11.9207	23.439	21.3608	22.1829
	A549 ST6GalNAc-I KO	32.8988	35.1159	31.0997	60.9193	67.9374	61.9975

## Sheet: Fig 3F
		- PBLs			+ PBLs
	A549 Ctrl	11.6335	12.4926	11.9207	17.0708	18.3396	16.106
	A549 ST6GalNAc-I KO	32.8988	35.1159	31.0997	43.2678	45.6273	45.0699

## Sheet: Fig 4A
	KP2075 Ctrl	KP2075 shSt6galnac-I
	0.957328	0.490626
	0.992671	0.490812
	1.04627	0.431993
	1.00373	0.431993

## Sheet: Fig 4D
	Tumour foci/mice
	KP2075 Ctrl	KP2075 shSt6galnac-I
	22	6
	21	7
	17	9
	25	5
	24	7
	23	8
	Composite score
	Ki67
	KP2075 Ctrl	KP2075 shSt6galnac-I
	2.9	1.6
	2.5	1.25
	2.6	1.35

## Sheet: Fig 4E
	Composite score
	St6galnac-I
	KP2075 Ctrl	KP2075 shSt6galnac-I
	2.4	1.5
	2.2	1.42
	2.25	1.2
	Composite score
	STn
	KP2075 Ctrl	KP2075 shSt6galnac-I
	2.2	0.8
	2	0.5
	1.8	0.2

## Sheet: Fig 4F
	Composite score
	Nectin2
	KP2075 Ctrl	KP2075 shSt6galnac-I
	2.8	1.35
	2.4	1.5
	2.6	1
	Composite score
	Tigit
	KP2075 Ctrl	KP2075 shSt6galnac-I
	2.2	1
	2	0.8
	2	0.4

[truncated: 27 more sheets: Fig 4G , Fig 5G, Fig 6C , Fig 6D, Fig 6F , Fig 6G , Fig 6L, Fig 6M, Fig 7F, Fig 7G, Fig 8B, Fig 8C, SF 1B, SF 1G, SF 2B, SF 2D, SF 4B, SF 6A, SF 6B, SF 6C …]
